# Supplementary material for: A TaqMan-Based qRT-PCR Assay for Accurate Evaluation of the Oncogenic TrkAIII Splice Variant in Tumor cDNAs
Source: Cancers (Basel). 2025 Jan 30;17(3):471. doi: 10.3390/cancers17030471 (PMC11816089; doi:10.3390/cancers17030471)
Supplement: Supplementary file 1 [file cancers-17-00471-s001.zip]

Archive with 2 entries (2 files):
- Supplementary Figure S1.pdf
- Table S1-rev.pdf
